# Supplementary material for: Computer-Aided Discovery of Natural Compounds Targeting the ADAR2 dsRBD2-RNA Interface and Computational Modeling of Full-Length ADAR2 Protein Structure
Source: Int J Mol Sci. 2025 Apr 25;26(9):4075. doi: 10.3390/ijms26094075 (PMC12072074; doi:10.3390/ijms26094075)
Supplement: Supplementary file 1 [file ijms-26-04075-s001.zip]

Archive with 2 entries (2 files):
- Data_S1.xlsx
- Supplementary_Final.pdf
