# Supplementary material for: Computer-Aided Discovery of Natural Compounds Targeting the ADAR2 dsRBD2-RNA Interface and Computational Modeling of Full-Length ADAR2 Protein Structure
Source: Int J Mol Sci. 2025 Apr 25;26(9):4075. doi: 10.3390/ijms26094075 (PMC12072074; doi:10.3390/ijms26094075)
Supplement: Supplementary file 1 [file ijms-26-04075-s001.zip › Data_S1.xlsx]

## Sheet: PL
ZINC000085594944	Lys161	-5.7086
	Asn162	-6.6814
	Met165	-9.8451
	Lys209	-8.6163
	Lys212	-5.981
ZINC000085633079	VAL-164	-10.6982
	MET-165	-10.433
	ASN-168	-5.857
	LYS-209	-13.4559
ZINC000034512861	PRO-163	-5.0633
	LYS-209	-5.7417
	LEU-210	-9.0588
	ARG-214	-7.1123
ZINC000085597263	Pro158	-5.7992
	Val164	-5.8152
	Met165	-6.8187
	Lys209	-10.5241
	Leu210	-5.848
	Leu228	6.1076
ZINC000095909822	VAL-164	-5.8823
	MET-165	-6.3916
ZINC000014649947	PRO-158	-6.3719
	PRO-163	-5.1319
	LYS-209	-8.6287
	LEU-210	-13.5947
	ARG-214	-5.0802
	LEU-228	10.8766
ZINC000085633008	Val164	-9.2988
	Met165	-7.8641
	Lys209	-7.1892
ZINC000070454124	Val164	-6.8071
	Met165	-11.4129
	Lys209	-8.0037
ZINC000085633008	VAL-164	-9.2988
	MET-165	-7.8641
	LYS-209	-7.1892

## Sheet: RPL
Compound	Residue	Energy (kJ/mol)
ZINC000014649947	Lys209	6.972
	Leu210	-7.5913
	Lys212	7.4196
	C291	15.0067
ZINC000034512861
ZINC000070454124	Val164	-6.4707
	Lys209	-6.969
	Lys212	9.1304
	U256	-5.7395
	C290	1019.8
	C291	1527.55
	C292	28.3754
ZINC000085594944	Ala213	11.5317
	C290	1044.69
	C291	25.5666
	C292	17.7064
ZINC000085597263	Lys161	10.1986
	Lys209	8.2785
	A254	-10.5476
	A255	-14.9056
	U256	-8.1241
	U289	-5.5898
	C290	-6.4758
	C291	-14.8362
	C292	-5.0059
ZINC000085633008	Lys209	25.796
	Leu210	-5.5109
	C291	1014.37
ZINC000085633079	Lys161	5.4243
	Val164	-5.8503
	Met165	-11.6759
	Glu169	-6.514
	Lys212	8.0276
	U256	-7.1725
	C291	-5.2535
ZINC000095909822	Pro158	8.7869
	Lys212	5.9484
	G253	-6.8341
	A254	-9.9779
	C290	796.916
	C291	28.6736
GluR-2	Pro158	-773.758
	Gly160	8.8743
	Lys161	-888.798
	Asn162	-10.6422
	Val164	-14.7201
	Met165	-19.9771
	Asn168	-6.3131
	Glu169	883.488
	Arg171	-771.338
	Pro172	-20.9895
	Gly173	-12.785
	Leu174	12.7248
	Lys175	-845.058
	Tyr176	5.6916
	Asp177	739.547
	Phe178	-5.0117
	Leu179	9.107
	Ser180	-5.9701
	Glu181	722.175
	Glu184	787.664
	Ala187	-10.6832
	Lys188	-733.485
	Phe190	-10.1619
	Val191	5.737
	Met192	-5.8967
	Ser193	7.3676
	Val194	-9.4696
	Val195	9.6527
	Val196	-7.6827
	Asp197	710.356
	Gly198	-7.4483
	Gln199	6.2687
	Phe200	-6.8639
	Phe201	5.9476
	Glu202	659.867
	Arg206	-824.377
	Asn207	-21.127
	Lys208	-903.61
	Lys209	-1010.46
	Leu210	-6.851
	Ala211	-9.8231
	Lys212	-929.776
	Ala213	-8.5384
	Arg214	-756.945
	Ala215	-9.7525
	Ala216	-9.3715
	Ser218	-7.6132
	Alal219	-9.0199
	Leu220	-7.7049
	Thr222	-9.2526
	His227	7.6021
	Leu228	687.142
